# Supplementary material for: Modeling using clinical examination indicators predicts interstitial lung disease among patients with rheumatoid arthritis
Source: PeerJ. 2017 Feb 21;5:e3021. doi: 10.7717/peerj.3021 (PMC5322753; doi:10.7717/peerj.3021)
Supplement: Table S2 [file peerj-05-3021-s002.xlsx]

## Sheet: Table S2
Table S2. Distribution of the 32 clinical examination indicators used in this study.
Clinical examination indicator	Healthy (n = 169 )	ILD (n = 364)	PF (n = 87)
gender (male/female: 0/1)	19/150	37/327	20/67
age (year)	44.96 ± 13.76	54.71 ± 9.68	58.94 ± 10.78
U-SG (urine specific gravity)	1.02 ± 0.01	1.02 ± 0.01	1.02 ± 0.01
U-PH (urine PH)	6.15 ± 0.62	6.19 ± 0.68	6.23 ± 0.70
U-RBC ( urine red blood cell count, /μL)	30.83 ± 120.80	25.81 ± 176.70	17.73 ± 51.85
U-WBC (urine white blood cell count, /μL)	46.81 ± 211.20	81.86 ± 346.90	35.24 ± 83.03
U-EC (urine epithelial cell count, /μL)	15.77 ± 22.73	13.66 ± 21.77	14.27 ± 32.83
U-RBCH (urine red blood cell (high power field), /HPF)	5.54 ± 21.74	4.31 ± 31.21	3.18 ± 9.38
U-WBCH (urine white blood cell (high power field), /HPF)	8.47 ± 38.36	14.74 ± 62.44	6.51 ± 15.00
U-ECH ( urine epithelial cells (high power field), /HPF)	2.82 ± 4.10	2.42 ± 3.93	2.70 ± 6.07
WBC (white blood cell count, 109/L)	6.66 ± 2.46	7.31 ± 2.83	7.88 ± 3.19
NEUT% (neutrophil percentage, %)	62.64 ± 10.57	63.77 ± 10.23	62.77 ± 13.84
LYMPH% (lymphocytes percentage, %)	27.55 ± 9.64	26.63 ± 9.25	26.30 ± 9.94
MONO% (monocytes percentage, %)	7.33 ± 2.47	7.17 ± 5.06	8.11 ± 11.82
EO% (eosinophil percentage, %)	2.11 ± 1.91	2.36 ± 2.54	2.05 ± 2.20
BASO% (basophil percentage, %)	0.36 ± 0.38	0.34 ± 0.32	0.42 ± 1.39
NEUT (neutrophil count, 109/L)	4.31 ± 2.21	4.79 ± 2.52	5.18 ± 2.47
LYMPH (lymphocyte count 109/L)	1.71 ± 0.61	1.85 ± 0.78	2.00 ± 0.97
MONO (monocyte count, 109/L)	0.48 ± 0.21	0.49 ± 0.21	0.52 ± 0.24
EO (eosinophil count, 109/L)	0.13 ± 0.13	0.16 ± 0.17	0.16 ± 0.20
BASO (basophil count 109/L)	0.02 ± 0.04	0.02 ± 0.03	0.02 ± 0.02
HGB (hemoglobin, g/L)	112.00 ± 20.76	113.30 ± 17.30	111.00 ± 16.71
RBC (red blood cell count, 1012/L)	4.00 ± 0.47	3.98 ± 0.49	3.83 ± 0.47
HCT (hematocrit %)	34.70 ± 5.72	35.06 ± 5.02	34.34 ± 4.56
MCV (mean corpuscular volume, fL)	86.90 ± 8.61	88.31 ± 7.89	89.91 ± 6.28
MCH (mean corpuscular hemoglobin, pg)	27.84 ± 3.63	28.50 ± 3.13	29.02 ± 2.50
MCHC (mean corpuscular-hemoglobin concentration, g/L)	319.60 ± 14.89	320.90 ± 20.99	322.40 ± 10.61
RDW (red blood cell volume distribution width, %)	14.23 ± 2.68	13.74 ± 1.98	14.18 ± 2.22
PLT (blood platelet count, 109/L)	291.70 ± 102.30	311.40 ± 102.00	300.20 ± 112.70
MPV (mean platelet volume, fL)	9.82 ± 1.30	9.68 ± 1.33	9.69 ± 1.16
PDW (platelet distribution width, %)	11.92 ± 2.68	12.05 ± 2.51	11.77 ± 2.11
PCT (thrombocytocrit, %)	0.29 ± 0.12	0.30 ± 0.09	0.29 ± 0.10
